# Supplementary material for: Carbohydrates and carbohydrate degradation gene abundance and transcription in Atlantic waters of the Arctic
Source: ISME Commun. 2023 Dec 9;3:130. doi: 10.1038/s43705-023-00324-7 (PMC10710508; doi:10.1038/s43705-023-00324-7)
Supplement: Supplementary file 3 — Supplementary Tables [file 43705_2023_324_MOESM3_ESM.xlsx]

## Sheet: Supplementary_Table_S1
Supplementary Table S1. Summary information of sampling stations and associated environmental conditions.
Sample	Station	Depth	Depth (m)	Location	Latitude	Longitude	Date of sampling	Time of sampling	Temperature(°C)	Salinity (psu)	Fluorescence (mg m3)
S1_SRF	S1	SRF	2	Above slope	80.521397 °N	12.971455 °E	2020-09-15	08:11:00	5.39	34.31	1.6
S1_BML	S1	BML	30	Above slope	80.521397 °N	12.971455 °E	2020-09-15	08:11:00	5.63	34.93	0.18
S1_100m	S1	100m	100	Above slope	80.521397 °N	12.971455 °E	2020-09-15	08:11:00	4.44	35.01	0
S1_200m	alpha-1-5-L-arabinan	200m	200	Above slope	80.521397 °N	12.971455 °E	2020-09-15	08:11:00	3.6	34.99	0
S6_SRF	S6	SRF	2	Above slope	80.521426 °N	12.971969 °E	2020-09-16	16:29:00	5.06	34.08	1.93
S6_BML	S6	BML	30	Above slope	80.521426 °N	12.971969 °E	2020-09-16	16:29:00	4.79	34.51	1.2
S6_100m	S6	100m	100	Above slope	80.521426 °N	12.971969 °E	2020-09-16	16:29:00	4.43	35	0
S6_200m	S6	200m	200	Above slope	80.521426 °N	12.971969 °E	2020-09-16	16:29:00	3.54	34.98	0
S8_SRF	S8	SRF	2	Above slope	78.413624 °N	9.207339 °E	2020-09-17	07:11:00	6.79	34.82	3.19
S8_BML	S8	BML	35	Above slope	78.413624 °N	9.207339 °E	2020-09-17	07:11:00	6.8	34.95	1.17
S10_SRF	S10	SRF	2	Above shelf	78.455829 °N	10.256424 °E	2020-09-17	14:01:00	4.11	32.95	0.8
S10_BML	S10	BML	35	Above shelf	78.455829 °N	10.256424 °E	2020-09-17	14:01:00	5.73	34.1	0.87
S11_SRF	S11	SRF	2	Above slope	76.414619 °N	14.000364 °E	2020-09-18	03:36:00	7.73	34.88	2.13
S11_BML	S11	BML	38	Above slope	76.414619 °N	14.000364 °E	2020-09-18	03:36:00	7.66	34.92	1.51
S25_SRF	S25	SRF	2	Above slope	78.998513 °N	8.247126 °E	2020-09-21	23:11:00	6.18	34.61	2.57
S25_BML	S25	BML	23	Above slope	78.998513 °N	8.247126 °E	2020-09-21	23:11:00	6.42	34.67	2.61
S26_SRF	S26	SRF	2	Open ocean	78.600982 °N	5.061096 °E	2020-09-22	03:40:00	5.04	34.84	2.1
S26_BML	S26	BML	38	Open ocean	78.600982 °N	5.061096 °E	2020-09-22	03:40:00	5.04	34.84	1.99
S36_SRF	S36	SRF	2	Open ocean	79.071368 °N	4.142604 °E	2020-09-25	21:27:00	5.1	34.95	1.57
S36_BML	S36	BML	38	Open ocean	79.071368 °N	4.142604 °E	2020-09-25	21:27:00	5.11	34.96	1.36
S41_SRF	S41	SRF	2	Open ocean	79.736652 °N	4.325782 °E	2020-09-27	10:39:00	5.29	34.83	1.34
S41_BML	S41	BML	38	Open ocean	79.736652 °N	4.325782 °E	2020-09-27	10:39:00	5.55	34.91	1.07
S44_SRF	S44	SRF	2	Open ocean	79.110118 °N	4.628079 °E	2020-09-28	10:59:00	4.83	34.96	1.15
S44_BML	S44	BML	38	Open ocean	79.110118 °N	4.628079 °E	2020-09-28	10:59:00	4.84	34.96	1.13

## Sheet: Supplementary_Table_S2
Supplementary Table S2. Information on the probes used during carbohydrate microarray analysis along with their targeted epitope. HG, homogalacturonan; G, glucose; X, xylose; GlcA, glucuronic acid. The list of probes includes monoclonal antibodies and one carbohydrate binding module (CBM). Concentration column refers to the antibody dilution in MPBS used for the 2 h probe incubation.
Probe name	Recognised epitope	Concentration	Origin
BAM1	Un-sulphated epitope present in sulphated fucan	1/10	Rat
BAM2	Sulphated epitope present in sulphated fucan	1/10	Rat
BAM3	Possibly sulphated epitope present in sulphated fucan	1/10	Rat
BAM4	Sulphated epitope present in sulphated fucan	1/10	Rat
JIM5	Partially methyl-esterified/de-esterified HG	1/10	Rat
JIM7	Partially methyl-esterified HG	1/10	Rat
LM18	Partially methyl-esterified/de-esterified HG	1/10	Rat
LM19	Partially methyl-esterified/de-esterified HG	1/10	Rat
LM20	Partially methyl-esterified HG	1/10	Rat
LM7	Non-blockwise partially methyl-esterified HG	1/10	Rat
LM8	Xylogalacturonan	1/10	Rat
INRA-RU2	Rhamnogalacturonan I backbone	1/10	Mouse
INRA-RU1	Rhamnogalacturonan I backbone	1/10	Mouse
LM13	Linearised (1→5)-α-L-arabinan	1/10	Rat
LM16	Galactosyl residue(s) on rhamnogalacturonan I	1/10	Rat
LM5	(1→4)-β-D-galactan	1/10	Rat
LM6	(1→5)-α-L-arabinan	1/10	Rat
LM6-M	(1→5)-α-L-arabinan	1/10	Rat
CBM3a	Cellulose	5μl/ml	His
BS-400-2	(1→3)-β-D-glucan	1/1000	Mouse
BS-400-3	(1→3)(1→4)-β-D-glucan	1/1000	Mouse
BS-400-4	(1→4)-β-D-(galacto)(gluco)mannan	1/1000	Mouse
LM21	(1→4)-β-D-(galacto)(gluco)mannan	1/10	Rat
LM22	(1→4)-β-D-(galacto)(gluco)mannan	1/10	Rat
LM15	Xyloglucan (XXXG motif)	1/10	Rat
LM25	Xyloglucan (XXXG motif, both galactosylated and non-galactosylated)	1/10	Rat
LM26	branched (1,6-Gal) (1→4)-β-D-galactan	1/10	Rat
LM28	Glucuronoxylan	1/10	Rat
LM30	Arabinogalactan protein glycan	1/10	Rat
LM10	(1→4)-β-D-xylan	1/10	Rat
LM11	(1→4)-β-D-xylan/arabinoxylan	1/10	Rat
INRA-AX1	(1→4)-β-D-xylan/arabinoxylan	1/25	Mouse
LM23	Xylosyl residues	1/10	Rat
JIM4	Arabinogalactan protein glycan	1/10	Rat
JIM8	Arabinogalactan protein glycan	1/10	Rat
JIM13	Arabinogalactan protein glycan	1/10	Rat
JIM15	Arabinogalactan protein glycan	1/10	Rat
JIM16	Arabinogalactan protein glycan	1/10	Rat
JIM20	Extensin	1/10	Rat
LM1	Extensin	1/10	Rat
LM2	β-linked GlcA in arabinogalactan protein	1/10	Rat
LM12	Feruloylated polymers	1/10	Rat
LM14	GlcA in arabinogalactan protein	1/10	Rat
MAC207	Arabinogalactan protein glycan	1/10	Rat
BAM6	Alginate - mannuronate-rich epitope	1/10	Rat
BAM7	Alginate - mannuronate-guluronate	1/10	Rat
BAM8	Alginate - mannuronate-guluronate	1/10	Rat
BAM9	Alginate - mannuronate-guluronate	1/10	Rat
BAM10	Alginate - mannuronate-guluronate	1/10	Rat
BAM11	Alginate - ~7 guluronate residues	1/10	Rat

## Sheet: Supplementary_Table_S3
Supplementary Table S3. Monosaccharide concentrations in POM were derived from acid hydrolysed samples that were quantified using high-performance anion-exchange chromatography with pulsed amperometric detection (HPAEC-PAD). All values are presented as µg monosaccharide/L of sampled seawater. Where a monosaccharide was not detected, "NA" has been included. Monosaccharide samples were not collecte…
Sample	Location	Fucose	Galactosamine	Arabinose	Glucosamine	Galactose	Glucose	Xylose
S1_SRF	Above slope	0.804	0.1	NA	0.301	1.659	4.662	1.756
S1_BML	Above slope	0.177	0.06	NA	0.098	0.456	1.651	1.155
S1_100m	Above slope	0.31	NA	0.083	0.167	0.603	1.227	0.681
S1_200m	Above slope	0.032	NA	0.09	0.08	0.185	0.862	0.396
S6_SRF	Above slope	0.9	0.367	0.486	0.523	1.865	9.181	2.139
S6_BML	Above slope	0.437	NA	0.113	0.212	0.897	2.042	1.258
S6_100m	Above slope	0.041	NA	NA	0.044	0.097	0.516	0.689
S6_200m	Above slope	0.035	NA	NA	0.076	0.158	0.813	0.923
S8_SRF	Above slope	1.111	0.084	0.26	0.346	1.966	3.552	1.869
S8_BML	Above slope	1.019	0.077	0.24	0.325	1.751	3.554	1.792
S11_SRF	Above slope	0.99	0.085	0.208	0.376	1.788	4.255	1.785
S11_BML	Above slope	0.944	0.258	0.218	0.323	1.643	4.491	1.717
S25_SRF	Above slope	1.238	NA	0.199	0.41	2.093	7.769	2.137
S25_BML	Above slope	0.799	NA	0.133	0.26	1.301	4.004	1.4
S26_SRF	Open ocean	0.567	NA	0.167	0.226	1.356	2.447	1.269
S26_BML	Open ocean	0.483	NA	0.104	0.169	1.083	1.932	0.949
S36_SRF	Open ocean	0.359	NA	0.154	0.172	0.803	2.594	0.995
S36_BML	Open ocean	0.223	NA	0.087	0.095	0.284	0.636	0.425
S41_SRF	Open ocean	0.541	NA	0.108	0.219	1.022	2.852	0.994
S41_BML	Open ocean	0.252	NA	NA	0.125	0.444	0.89	0.482
S44_SRF	Open ocean	0.373	NA	0.122	0.183	0.928	2.587	0.853
S44_BML	Open ocean	0.267	NA	0.086	0.155	0.625	1.211	0.649

## Sheet: Supplementary_Table_S4
Supplementary Table S4. Microarray data corresponding to the relative abundance of polysaccharide epitopes in the particulate organic matter (POM) fraction. Polysaccharides from POM were analysed using carbohydrate microarrays with monoclonal antibodies. Probes used in the study are shown in Supplementary Table S2, this data show the mean binding signal intensities of the 16 probes that showed po…																						.
Sample	Station	Depth	Location	Extraction_solvent	FCSP (BAM1)	Sulfated epitope present in sulphated fucan (BAM2)	Sulfated epitope present in sulphated fucan (BAM4)	Alginate - mannuronate-guluronate (BAM7)	Beta-1,3-glucan (BS-400-2)	Beta-(1,3)(1,4)-glucan (BS-400-3)	Cellulose (CBM3a)	Beta-1,4-xylan/arabinoxylan (INRA-AX1)	Beta-1,4-xylan (LM10)	Beta-1,4-xylan/arabinoxylan (LM11)	Partially methyl-esterified/de-esterified Homogalacturonan (LM19)	Beta-1,4-(galacto)(gluco)mannan (LM21)	Xylosyl residues (LM23)	Xyloglucan - XXXG motif (LM25)	Glucuronoxylan (LM28)	alpha-1-5-arabinan (LM6-M)
S1_SRF	S1	SRF	Above slope	H2O	9.25972	0	0	6.34547	7.93469	0	0	1.37132	0	0	0	0	7.90988	0	0	0
S1_BML	S1	BML	Above slope	H2O	0	0	0	0	0	0	0	0	0	0	0	0	0	0	0	0
S8_SRF	S8	SRF	Above slope	H2O	21.7832	0	0	6.48452	6.87479	0	0	0	0	0	0	0	0	0	0	0
S8_BML	S8	BML	Above slope	H2O	19.9056	0	0	1.3462	6.93689	0	0	0	0	0	0	0	0	0	0	0
S11_SRF	S11	SRF	Above slope	H2O	22.8936	0	0	7.56164	11.5386	0	0	0	0	0	0	0	0	0	0	0
S11_BML	S11	BML	Above slope	H2O	18.2789	0	0	6.62941	13.0727	0	0	0	0	0	0	0	0	0	0	0
S25_SRF	S25	SRF	Above slope	H2O	32.4686	4.08901	0	4.07826	8.38737	0	0	0	0	0	0	0	0	0	0	0
S25_BML	S25	BML	Above slope	H2O	30.9975	0	0	0	6.06802	0	0	0	0	0	0	0	0	0	0	0
S26_SRF	S26	SRF	Above slope	H2O	15.5442	0	0	5.56319	8.2033	0	0	0	0	0	0	0	0	0	0	0
S26_BML	S26	BML	Above slope	H2O	14.0689	0	0	0	8.95587	0	0	0	0	0	0	0	0	0	0	0
S36_SRF	S36	SRF	Open ocean	H2O	16.6197	0	0	2.55004	1.38475	0	0	0	0	0	0	0	0	0	0	0
S36_BML	S36	BML	Open ocean	H2O	10.625	0	0	0	0	0	0	0	0	0	0	0	0	0	0	0
S41_SRF	S41	SRF	Open ocean	H2O	21.3474	0	0	0	2.63647	0	0	0	0	0	0	0	0	0	0	0
S41_BML	S41	BML	Open ocean	H2O	11.0197	0	0	0	0	0	0	0	0	0	0	0	0	0	0	0
S44_SRF	S44	SRF	Open ocean	H2O	11.1128	0	0	0	1.39581	0	0	0	0	0	0	0	0	0	0	0
S44_BML	S44	BML	Open ocean	H2O	11.6394	0	0	0	0	0	0	0	0	0	0	0	0	0	0	0
S1_100m	S1	m100	Above slope	H2O	5.67538	0	0	11.8268	0	0	0	0	0	0	0	0	0	0	0	0
S1_200m	S1	m200	Above slope	H2O	0	0	0	0	0	0	0	0	0	0	0	0	0	0	0	0
S6_SRF	S6	SRF	Above slope	H2O	10.9047	0	0	5.61281	14.2573	0	0	8.74873	0	0	0	0	20.1679	0	0	0
S6_BML	S6	BML	Above slope	H2O	6.5986	0	0	5.95062	8.2665	0	0	0	0	0	0	0	0	0	0	0
S6_100m	S6	m100	Above slope	H2O	0	0	0	0	0	0	0	0	0	0	0	0	0	0	0	0
S6_200m	S6	m200	Above slope	H2O	0	0	0	0	0	0	0	0	0	0	0	0	0	0	0	0
S1_SRF	S1	SRF	Above slope	EDTA	0	0	0	0	2.82086	0	0	0	0	0	0	0	0	0	0	0
S1_BML	S1	BML	Above slope	EDTA	0	0	0	0	0	0	0	0	0	0	0	0	0	0	0	0
S8_SRF	S8	SRF	Above slope	EDTA	4.27609	0	0	0	6.2393	0	0	0	0	0	0	0	0	0	0	0
S8_BML	S8	BML	Above slope	EDTA	1.31476	0	0	0	2.55099	0	0	0	0	0	0	0	0	0	0	0
S11_SRF	S11	SRF	Above slope	EDTA	0	0	0	0	10.1352	0	0	0	0	0	0	0	0	0	0	0
S11_BML	S11	BML	Above slope	EDTA	0	0	0	0	10.8508	0	0	0	0	0	0	0	0	0	0	0
S25_SRF	S25	SRF	Above slope	EDTA	9.01512	0	0	0	6.98302	0	0	0	0	0	0	0	0	0	0	0
S25_BML	S25	BML	Above slope	EDTA	8.70733	0	0	0	3.99136	0	0	0	0	0	0	0	0	0	0	0
S26_SRF	S26	SRF	Above slope	EDTA	0	0	0	0	7.79343	0	0	0	0	0	0	0	0	0	0	0
S26_BML	S26	BML	Above slope	EDTA	0	0	0	0	8.51188	0	0	0	0	0	0	0	0	0	0	0
S36_SRF	S36	SRF	Open ocean	EDTA	0	0	0	0	0	0	0	0	0	0	0	0	0	0	0	0
S36_BML	S36	BML	Open ocean	EDTA	0	0	0	0	0	0	0	0	0	0	0	0	0	0	0	0
S41_SRF	S41	SRF	Open ocean	EDTA	0	0	0	0	0	0	0	0	0	0	0	0	0	0	0	0
S41_BML	S41	BML	Open ocean	EDTA	0	0	0	0	0	0	0	0	0	0	0	0	0	0	0	0
S44_SRF	S44	SRF	Open ocean	EDTA	0	0	0	0	0	0	0	0	0	0	0	0	0	0	0	0
S44_BML	S44	BML	Open ocean	EDTA	0	0	0	0	0	0	0	0	0	0	0	0	0	0	0	0
S1_100m	S1	m100	Above slope	EDTA	0	0	0	0	0	0	0	0	0	0	0	0	0	0	0	0
S1_200m	S1	m200	Above slope	EDTA	0	0	0	0	0	0	0	0	0	0	0	0	0	0	0	0
S6_SRF	S6	SRF	Above slope	EDTA	0	0	0	0	10.0916	0	0	3.8885	0	0	0	0	10.2314	0	0	0
S6_BML	S6	BML	Above slope	EDTA	0	0	0	0	3.87728	0	0	0	0	0	0	0	0	0	0	0
S6_100m	S6	m100	Above slope	EDTA	0	0	0	0	0	0	0	0	0	0	0	0	0	0	0	0
S6_200m	S6	m200	Above slope	EDTA	0	0	0	0	0	0	0	0	0	0	0	0	0	0	0	0
S1_SRF	S1	SRF	Above slope	NaOH	1.57136	0	6.87242	0	0	9.19146	6.22476	0	0	0	0	4.94539	0	0	10.7767	0
S1_BML	S1	BML	Above slope	NaOH	0	0	2.79353	0	0	0	9.14643	0	0	0	0	7.65565	0	0	7.29635	0
S8_SRF	S8	SRF	Above slope	NaOH	0	0	0	0	0	0	3.68293	0	2.97207	1.812	0	6.14339	0	0	8.3741	0
S8_BML	S8	BML	Above slope	NaOH	0	0	0	0	0	0	1.67153	0	0	1.31286	0	5.7528	0	0	3.39252	0
S11_SRF	S11	SRF	Above slope	NaOH	0	0	0	0	0	0	2.32473	0	0	0	0	2.75624	0	3.10401	5.85313	1.34288
S11_BML	S11	BML	Above slope	NaOH	1.66521	0	0	0	0	0	5.72499	0	0	0	0	4.32175	0	0	3.95755	0
S25_SRF	S25	SRF	Above slope	NaOH	5.51121	0	0	0	2.76256	6.1121	4.0089	0	0	1.59711	0	3.91963	0	0	7.15462	0
S25_BML	S25	BML	Above slope	NaOH	0	0	1.66806	0	0	0	0	0	0	1.53375	0	1.33072	0	0	0	0
S26_SRF	S26	SRF	Above slope	NaOH	0	0	1.94267	0	0	0	3.51229	0	1.35063	0	0	6.6332	0	0	9.46433	0
S26_BML	S26	BML	Above slope	NaOH	0	0	1.32045	0	0	0	1.35394	0	3.0318	0	0	5.66858	0	0	10.5269	0
S36_SRF	S36	SRF	Open ocean	NaOH	2.97286	0	0	0	0	0	4.45368	0	4.01111	0	0	5.98617	0	0	9.07343	0
S36_BML	S36	BML	Open ocean	NaOH	0	0	0	0	0	0	3.42776	0	0	0	6.42068	0	0	0	7.20771	10.6412
S41_SRF	S41	SRF	Open ocean	NaOH	0	0	0	0	0	0	1.46186	0	0	0	0	0	0	0	2.63584	0
S41_BML	S41	BML	Open ocean	NaOH	0	0	0	0	0	0	0	0	0	0	0	0	0	0	3.317	0
S44_SRF	S44	SRF	Open ocean	NaOH	0	0	0	0	0	0	1.44243	0	0	0	0	6.56731	0	0	0	0
S44_BML	S44	BML	Open ocean	NaOH	0	0	0	0	0	0	1.38365	0	0	1.57104	0	6.46619	0	0	8.51219	0
S1_100m	S1	m100	Above slope	NaOH	0	0	1.57784	0	1.45665	2.66823	0	0	1.63045	0	0	6.35385	0	0	7.70321	0
S1_200m	S1	m200	Above slope	NaOH	1.5603	0	1.51795	0	0	0	3.3595	0	0	0	0	7.43776	0	0	6.14149	0
S6_SRF	S6	SRF	Above slope	NaOH	1.2623	0	3.51656	0	7.1592	19.5384	4.08253	15.2851	20.986	8.21404	0	5.91697	0	0	7.49891	0
S6_BML	S6	BML	Above slope	NaOH	0	0	1.41572	0	0	0	8.82267	12.2958	16.4608	5.60317	0	7.39668	0	0	7.13708	0
S6_100m	S6	m100	Above slope	NaOH	1.30038	0	3.71533	0	0	0	7.94354	10.9753	14.4096	3.69368	0	7.64269	0	0	6.84161	0
S6_200m	S6	m200	Above slope	NaOH	0	0	1.73695	0	0	0	4.34798	14.9597	17.8591	7.83056	0	7.25542	0	0	4.42556	0

## Sheet: Supplementary_Tables_S5
Supplementary Table S5. Read statistics and compositional insights into metagenomes. Metagenomes were sequenced on a PacBio Sequel II platform. The kingdom-level taxonomy of reads was determined using Tiara (Karlicki et al. 2022. Bioinformatic). The number of microbial genomes was determined as the average sequencing depth of 16 single-copy ribosomal proteins. The number of species was determined…
Sample	Size (Gbp)	N50 of reads	Number of reads	Bacterial reads	Archaeal reads	Eukaryotic reads	Number of microbial genomes	Number of microbial species
S10_BML	6.50282	5474	1094356	721573	105255	243734	1619.06	554.25
S10_SRF	8.02129	5703	1330735	597997	173688	530391	1467	397
S25_BML	7.49821	6143	1147774	798766	115169	186398	1101.69	371.25
S25_SRF	5.75387	3860	939332	452589	94842	366843	870.812	386.25
S26_BML	5.16181	4345	908324	364617	73049	448158	817.312	401.75
S26_SRF	6.52384	5045	1144075	464421	152696	499213	1113.62	486.25
S8_BML	4.95227	5040	883728	471329	69710	317979	1163.06	502.5
S8_SRF	4.01689	4655	731029	321452	52003	339549	761.688	374

## Sheet: Supplementary_Table_S6
Supplementary Table S6. Statistics on the raw and filtered metranscriptomic reads. Metatranscriptomes were generated on an Illumina HiSeq 2500 platform with 2 x 150 bp paired-end library preparation. Quality trimming was performed using BBDuk (BBtools package) with a phred33 quality threshold of Q20. rRNA reads were identified and removed using sortmerna with the SILVA 138 REF NR99 database as a …
Sample	Number of raw paired-end reads	Number paired-end reads post quality filtering	Number of paired-end reads post filtering and rRNA removal
S10_SRF	72491021	62336159	58509597
S25_SRF	114678696	100900981	93702862
S25_BML	45454702	38804300	10690688
S26_BML	73377699	63154697	61987689

## Sheet: Supplementary_Table_S7
Supplementary Table S7. Raw counts of carbohydrate-active enyzme gene families in metagenomes. Carbohydrate-active enzyme genes were predicted using hmmsearch against the dbCAN v10 database and blastp search against the CAZyDB (April 2021 release). Only agreeing annotations from the two searches were retained. The values presented are raw gene counts.
Gene	S10_BML	S10_SRF	S25_BML	S25_SRF	S26_BML	S26_SRF	S8_BML	S8_SRF
CBM13	1	NA	410	4	1	1	NA	NA
CBM16	24	13	5	6	7	17	11	11
CBM2	24	12	3	10	34	32	38	24
CBM20	1	10	NA	32	15	32	12	10
CBM22	14	40	8	10	10	5	9	7
CBM26	NA	NA	NA	1	NA	NA	NA	1
CBM31	NA	NA	NA	NA	NA	NA	1	NA
CBM32	61	40	253	22	31	30	38	28
CBM35	NA	1	3	NA	1	NA	NA	1
CBM38	44	11	13	17	15	14	17	14
CBM4	21	39	16	18	9	6	10	6
CBM41	1	1	81	5	1	NA	NA	NA
CBM43	1	2	NA	9	8	14	4	8
CBM45	1	4	NA	8	10	9	1	1
CBM47	86	27	9	23	29	28	52	32
CBM48	11	14	38	11	2	2	11	6
CBM5	2	NA	30	1	NA	NA	1	NA
CBM50	40	15	16	17	23	16	18	20
CBM51	19	6	10	5	5	13	10	5
CBM53	NA	1	NA	4	4	9	1	5
CBM57	4	1	15	NA	2	2	NA	4
CBM6	149	167	251	124	55	103	88	76
CBM66	NA	NA	1	NA	1	1	NA	NA
CBM67	63	29	11	18	39	31	42	38
CBM69	NA	NA	5	NA	NA	NA	NA	NA
CBM73	NA	1	NA	NA	NA	NA	NA	NA
CBM85	NA	1	NA	NA	NA	NA	NA	NA
CBM9	4	3	7	4	15	10	7	8
CE1	NA	NA	5	2	NA	2	1	3
CE11	1189	896	816	931	571	873	775	562
CE12	18	9	258	6	3	7	10	8
CE13	1	4	NA	7	6	8	7	4
CE14	338	231	131	142	218	178	167	127
CE15	112	59	17	31	58	55	59	45
CE19	104	34	17	35	49	52	51	39
CE2	27	68	12	12	9	7	10	11
CE3	25	43	16	19	15	16	21	20
CE4	213	133	94	100	105	137	106	69
CE6	19	11	8	6	20	18	21	17
CE7	28	23	6	2	6	11	11	5
CE8	NA	NA	47	2	NA	NA	NA	NA
CE9	216	116	205	95	110	125	182	81
GH1	238	301	582	189	119	227	103	80
GH10	86	140	41	65	46	73	59	41
GH100	9	NA	8	9	32	23	53	24
GH102	87	56	89	44	40	43	47	35
GH103	767	625	550	487	292	383	402	262
GH104	10	5	14	20	36	33	79	24
GH105	39	18	568	18	34	25	34	24
GH106	20	19	6	5	16	17	12	5
GH108	48	59	300	56	26	35	58	28
GH109	118	107	78	70	88	93	86	55
GH110	4	1	NA	2	NA	NA	1	2
GH112	NA	NA	NA	1	NA	NA	NA	NA
GH113	27	40	22	17	22	19	11	8
GH114	4	NA	NA	1	1	NA	NA	NA
GH115	NA	NA	NA	2	NA	NA	NA	NA
GH116	11	4	43	18	36	33	45	26
GH117	15	10	2	10	6	15	10	7
GH12	1	NA	NA	NA	NA	NA	NA	NA
GH120	3	1	NA	2	NA	2	NA	1
GH123	3	1	NA	NA	NA	NA	NA	NA
GH125	13	59	8	9	10	10	20	6
GH127	40	18	17	21	22	16	19	18
GH128	12	9	9	6	2	2	3	1
GH13	156	201	420	102	96	120	88	67
GH13_1	NA	3	NA	1	NA	NA	NA	NA
GH13_10	2	NA	1	NA	NA	NA	NA	2
GH13_11	19	15	NA	7	NA	1	4	3
GH13_14	1	NA	NA	NA	NA	NA	NA	NA
GH13_16	18	13	11	9	19	25	31	17
GH13_18	101	87	443	88	52	66	109	63
GH13_19	4	16	42	NA	NA	NA	3	NA
GH13_20	33	9	21	31	40	53	70	49
GH13_21	3	22	NA	2	1	1	NA	NA
GH13_23	123	142	307	70	11	27	31	21
GH13_25	NA	NA	NA	2	NA	1	NA	NA
GH13_26	1	NA	8	NA	NA	NA	NA	NA
GH13_27	8	1	81	2	NA	3	5	3
GH13_29	NA	NA	33	NA	NA	1	NA	NA
GH13_3	14	8	1	1	6	4	6	3
GH13_30	34	36	10	10	18	18	19	10
GH13_31	17	19	17	11	8	9	15	9
GH13_32	NA	NA	219	6	NA	1	1	NA
GH13_36	1	NA	225	2	NA	1	3	1
GH13_38	8	9	216	5	2	5	1	3
GH13_4	2	NA	1	NA	NA	2	NA	NA
GH13_5	1	NA	NA	2	2	NA	2	1
GH13_6	6	12	2	33	17	36	12	13
GH13_7	NA	NA	2	NA	NA	NA	NA	NA
GH13_8	1	2	NA	2	NA	NA	NA	NA
GH130	56	100	120	31	20	22	19	11
GH133	6	1	1	3	7	1	6	5
GH135	NA	NA	4	NA	NA	NA	NA	NA
GH136	18	15	5	21	18	17	17	9
GH137	4	2	1	2	11	4	2	1
GH139	6	2	1	2	5	8	6	2
GH14	NA	6	1	12	7	7	3	1
GH140	4	1	NA	1	1	2	1	4
GH141	13	7	5	5	15	4	6	7
GH142	49	11	13	18	45	22	30	14
GH143	NA	NA	NA	NA	NA	1	NA	NA
GH144	27	21	11	8	10	12	17	18
GH146	11	4	215	8	10	8	2	NA
GH147	NA	NA	NA	NA	NA	1	1	1
GH149	137	199	86	99	46	68	90	52
GH15	19	9	266	11	29	20	15	10
GH151	3	3	2	5	6	8	3	3
GH152	NA	NA	NA	NA	1	1	NA	NA
GH154	3	4	3	1	NA	NA	NA	1
GH156	10	12	NA	1	1	2	2	NA
GH157	NA	4	NA	NA	NA	NA	NA	NA
GH158	78	32	18	48	24	21	39	37
GH159	5	NA	NA	1	5	3	9	1
GH16	25	44	261	22	26	23	18	12
GH16_1	NA	NA	NA	2	1	NA	NA	1
GH16_11	NA	4	1	NA	NA	NA	NA	NA
GH16_14	NA	NA	NA	NA	NA	1	1	NA
GH16_17	NA	NA	NA	NA	1	NA	NA	NA
GH16_2	NA	3	NA	3	5	2	1	3
GH16_25	NA	NA	1	1	NA	NA	1	1
GH16_3	366	526	572	268	205	254	239	201
GH16_4	NA	NA	NA	NA	2	NA	NA	NA
GH161	1	1	NA	4	3	NA	NA	3
GH163	20	25	5	10	8	7	9	7
GH165	80	33	12	15	64	72	38	29
GH166	NA	NA	7	NA	NA	NA	NA	NA
GH168	7	21	3	5	1	1	6	6
GH17	133	225	84	100	59	53	68	69
GH171	223	242	369	139	119	169	116	96
GH18	77	80	56	43	35	37	47	31
GH19	209	628	809	180	62	82	144	58
GH2	316	263	184	179	144	173	165	136
GH20	237	210	529	224	134	160	141	118
GH23	944	818	1514	722	512	699	747	462
GH24	227	357	1227	216	122	96	207	100
GH25	11	8	25	6	14	14	8	4
GH26	13	9	10	5	3	6	7	4
GH27	12	11	3	26	17	11	10	8
GH28	15	11	249	22	33	26	15	16
GH29	151	127	66	113	129	119	124	93
GH3	1368	1283	1202	1110	733	939	893	657
GH30	3	NA	6	3	1	2	3	2
GH30_1	138	190	82	111	47	77	84	85
GH30_2	NA	3	NA	NA	NA	1	NA	NA
GH30_3	5	NA	4	4	2	6	1	8
GH30_4	NA	NA	1	NA	NA	NA	NA	NA
GH30_5	1	1	NA	1	NA	NA	NA	2
GH31	96	76	57	78	80	67	56	47
GH32	42	36	35	33	62	60	43	35
GH33	234	130	70	94	172	131	145	84
GH35	2	9	3	10	5	3	5	4
GH36	209	202	77	132	42	90	71	58
GH37	4	10	5	13	4	6	6	6
GH38	35	31	46	54	58	70	95	45
GH39	9	6	5	5	17	11	12	8
GH4	67	68	92	35	14	35	59	27
GH42	177	220	51	111	41	76	75	66
GH43	29	26	22	29	29	33	16	16
GH43_1	14	21	6	12	8	13	12	6
GH43_10	NA	NA	167	3	1	NA	NA	NA
GH43_11	27	14	6	6	3	10	19	11
GH43_12	11	14	5	7	10	4	8	7
GH43_17	NA	NA	NA	NA	1	NA	NA	1
GH43_18	6	2	4	3	12	7	7	4
GH43_24	NA	1	NA	2	NA	1	NA	NA
GH43_26	14	1	488	7	4	3	4	1
GH43_28	NA	1	NA	NA	NA	NA	NA	NA
GH43_29	NA	NA	212	NA	NA	1	NA	NA
GH43_3	NA	NA	NA	1	NA	NA	NA	NA
GH43_31	NA	NA	NA	NA	NA	NA	NA	1
GH43_34	NA	3	2	1	7	3	1	1
GH43_4	NA	NA	185	1	NA	NA	NA	NA
GH43_5	24	13	255	16	6	23	11	4
GH43_9	NA	NA	6	NA	NA	1	1	NA
GH44	1	NA	NA	NA	NA	NA	1	NA
GH45	NA	NA	NA	NA	NA	1	NA	NA
GH46	1	NA	NA	NA	NA	NA	NA	NA
GH47	8	18	1	47	21	31	11	19
GH49	2	1	1	1	NA	NA	NA	2
GH5	31	48	12	24	11	12	14	14
GH5_1	1	1	1	2	2	3	1	1
GH5_10	1	1	NA	1	1	NA	NA	2
GH5_12	NA	NA	NA	NA	NA	NA	1	NA
GH5_13	61	53	42	40	43	36	41	36
GH5_18	NA	NA	NA	NA	NA	1	NA	NA
GH5_2	4	4	3	4	9	15	6	9
GH5_24	1	NA	2	NA	1	NA	1	NA
GH5_27	1	2	NA	1	1	NA	NA	2
GH5_29	2	NA	1	NA	5	1	3	NA
GH5_32	NA	3	1	8	1	2	NA	1
GH5_33	NA	NA	1	1	1	NA	1	NA
GH5_4	2	NA	1	1	NA	1	NA	NA
GH5_42	2	NA	2	NA	3	NA	NA	NA
GH5_46	NA	NA	NA	NA	NA	NA	1	1
GH5_5	1	NA	NA	NA	NA	NA	NA	NA
GH5_7	4	8	2	22	20	28	11	12
GH5_9	1	NA	NA	NA	2	2	1	NA
GH50	3	2	1	1	1	6	7	5
GH51	26	22	14	22	29	28	17	13
GH52	4	1	NA	7	5	14	5	3
GH53	14	31	7	8	15	12	13	12
GH54	NA	1	NA	5	3	1	1	3
GH55	NA	NA	1	1	1	1	1	NA
GH56	1	NA	NA	NA	NA	NA	NA	1
GH57	37	25	21	32	56	42	98	54
GH59	NA	4	NA	4	7	2	2	NA
GH6	10	9	48	15	3	4	7	1
GH62	NA	NA	5	NA	NA	1	NA	NA
GH63	12	20	152	3	2	1	NA	4
GH65	40	88	19	29	21	28	38	30
GH67	2	3	1	NA	NA	1	NA	1
GH68	NA	NA	20	NA	NA	2	NA	2
GH7	2	NA	2	1	3	1	NA	1
GH73	645	561	1517	568	319	454	567	334
GH75	1	NA	NA	NA	NA	NA	NA	NA
GH76	12	24	9	15	3	2	8	3
GH77	65	29	268	54	52	46	49	29
GH78	47	39	19	32	63	53	33	23
GH79	NA	NA	1	NA	1	1	NA	NA
GH8	2	3	59	NA	2	2	NA	NA
GH81	46	20	15	37	22	23	21	12
GH84	36	21	13	27	21	27	25	24
GH85	NA	NA	NA	2	NA	NA	NA	1
GH86	3	10	5	1	3	2	3	NA
GH88	9	16	6	3	16	11	11	11
GH89	6	2	NA	2	3	NA	NA	NA
GH9	6	3	44	8	6	5	8	2
GH92	180	423	98	126	134	131	133	97
GH94	9	5	59	16	3	9	15	6
GH95	17	16	11	9	25	22	15	5
GH97	8	4	268	11	12	18	9	12
GH99	13	8	12	17	10	22	16	11
PL1	1	NA	209	3	5	5	1	NA
PL1_2	19	10	66	8	19	21	18	7
PL10	NA	NA	NA	NA	NA	1	NA	1
PL10_1	28	17	9	11	16	10	9	7
PL10_3	4	9	2	NA	4	2	3	NA
PL11_1	1	NA	NA	NA	NA	NA	NA	NA
PL12	12	11	4	9	4	14	9	4
PL12_3	7	1	NA	3	4	NA	1	NA
PL13	NA	1	NA	NA	NA	NA	NA	NA
PL14	6	10	2	1	NA	2	NA	1
PL14_3	3	NA	3	1	6	2	7	2
PL15	10	10	31	7	6	11	7	9
PL15_1	6	59	1	NA	NA	NA	NA	NA
PL17	31	52	86	8	2	2	8	4
PL17_2	1	5	17	2	NA	1	1	2
PL22	12	12	3	5	3	6	6	8
PL25	1	1	NA	NA	NA	NA	NA	NA
PL26	3	4	NA	2	NA	1	NA	1
PL29	2	4	NA	NA	1	NA	NA	NA
PL33	1	NA	NA	NA	NA	NA	NA	NA
PL33_1	4	5	NA	2	NA	NA	NA	NA
PL33_2	3	NA	NA	NA	NA	NA	NA	NA
PL35	6	3	4	3	14	11	7	7
PL38	10	6	5	4	15	18	10	10
PL39	2	NA	NA	NA	NA	NA	NA	NA
PL4	2	NA	NA	NA	NA	NA	NA	NA
PL40	3	2	1	NA	1	1	NA	NA
PL42	18	14	5	9	11	3	2	5
PL5	NA	1	8	NA	NA	NA	NA	NA
PL6	32	40	42	3	2	2	1	6
PL6_1	36	67	20	15	4	3	10	7
PL6_2	NA	NA	1	NA	NA	NA	NA	NA
PL6_3	NA	1	NA	NA	NA	NA	NA	NA
PL7	27	63	29	16	5	8	14	3
PL7_5	27	69	74	8	7	8	5	4
PL8	4	3	7	4	14	10	9	8
PL8_2	NA	1	NA	NA	NA	NA	NA	NA
PL9_2	2	1	NA	1	NA	1	NA	NA

## Sheet: Supplementary_Table_S8
Supplementary Table S8. Relative proportion of carbohydrate-active enyzme gene family abudance in metagenomes. Carbohydrate-active enzyme genes were predicted using hmmsearch against the dbCAN v10 database and blastp search against the CAZyDB (April 2021 release). Only agreeing annotations from the two searches were retained. CAZyme gene counts were normalised by the number of microbial genomes i…
Gene	S10_BML	S10_SRF	S25_BML	S25_SRF	S26_BML	S26_SRF	S8_BML	S8_SRF
GH3	10.7683	10.1955	5.88034	12.3691	10.455	11.119	10.4274	11.0905
CE11	9.35926	7.12015	3.99198	10.3744	8.14434	10.3375	9.04951	9.48683
GH23	7.43073	6.50032	7.40668	8.04546	7.30281	8.27709	8.72256	7.79878
GH73	5.07714	4.45804	7.42136	6.3294	4.54999	5.37596	6.62074	5.63808
GH103	6.03747	4.96662	2.69067	5.42679	4.16488	4.53523	4.69407	4.42269
GH16_3	2.88098	4.17991	2.7983	2.98641	2.92398	3.0077	2.79075	3.39298
GH24	1.78684	2.83694	6.00264	2.40695	1.74012	1.13677	2.41709	1.68805
GH19	1.64515	4.99046	3.95773	2.00579	0.884325	0.970989	1.68146	0.979068
GH1	1.87343	2.39193	2.84722	2.10608	1.69733	2.68798	1.20271	1.35044
GH20	1.86555	1.66879	2.58794	2.4961	1.91128	1.89461	1.64643	1.9919
CE14	2.66058	1.83566	0.640869	1.58235	3.1094	2.10776	1.95002	2.14382
GH2	2.48741	2.08996	0.900152	1.99465	2.05392	2.04855	1.92667	2.29575
GH171	1.75535	1.92308	1.8052	1.54892	1.69733	2.00118	1.35451	1.62053
GH92	1.41688	3.36141	0.479429	1.40406	1.91128	1.55121	1.55301	1.63741
GH33	1.84194	1.03306	0.342449	1.04747	2.45329	1.55121	1.69313	1.41796
CE9	1.70025	0.921805	1.00289	1.05861	1.56896	1.48017	2.12518	1.36732
GH13	1.22796	1.59727	2.05469	1.13662	1.36928	1.42096	1.02756	1.13099
GH29	1.1886	1.00922	0.32288	1.25919	1.83997	1.40912	1.44792	1.56989
CE4	1.67664	1.0569	0.45986	1.11433	1.49765	1.62226	1.23774	1.16475
CBM6	1.17286	1.32708	1.22792	1.38177	0.784482	1.21966	1.02756	1.28292
GH36	1.64515	1.60521	0.376694	1.47092	0.599059	1.06572	0.829052	0.979068
GH13_18	0.795025	0.691354	2.16721	0.980611	0.741692	0.781528	1.27277	1.06347
GH30_1	1.08627	1.50985	0.401155	1.23691	0.670375	0.911782	0.98085	1.43484
GH42	1.39326	1.74825	0.249499	1.23691	0.584795	0.899941	0.875759	1.11411
GH17	1.04691	1.78798	0.410939	1.11433	0.841535	0.62759	0.794021	1.16475
GH149	1.0784	1.58137	0.420723	1.10319	0.656112	0.80521	1.05091	0.877785
GH109	0.928841	0.850286	0.381586	0.780031	1.25517	1.10124	1.0042	0.928427
GH31	0.755668	0.603942	0.278851	0.869178	1.14106	0.793369	0.6539	0.793383
GH10	0.676952	1.11252	0.200577	0.724315	0.656112	0.864417	0.68893	0.6921
GH13_23	0.968199	1.12842	1.50188	0.780031	0.156896	0.319716	0.36198	0.35449
GH105	0.30699	0.143039	2.77873	0.200579	0.484952	0.296033	0.397011	0.405132
GH77	0.51165	0.230451	1.31109	0.601738	0.741692	0.544701	0.572163	0.489534
GH38	0.275504	0.246345	0.225038	0.601738	0.827271	0.828893	1.10929	0.759622
GH108	0.377834	0.468849	1.46764	0.624025	0.370846	0.414446	0.677254	0.472654
CE15	0.881612	0.468849	0.0831662	0.345442	0.827271	0.651273	0.68893	0.759622
GH57	0.291247	0.198665	0.102735	0.356586	0.798745	0.497336	1.14433	0.911546
GH102	0.684824	0.44501	0.435399	0.490305	0.570532	0.509177	0.548809	0.590817
CE19	0.81864	0.270184	0.0831662	0.390016	0.698902	0.615749	0.595516	0.658339
GH18	0.606108	0.635728	0.273959	0.479162	0.499216	0.438129	0.548809	0.523295
CBM32	0.480164	0.317864	1.23771	0.245153	0.442162	0.35524	0.443718	0.472654
GH32	0.330605	0.286078	0.171224	0.367729	0.884325	0.71048	0.502102	0.590817
GH165	0.629723	0.262238	0.0587055	0.16715	0.912851	0.852575	0.443718	0.489534
GH5_13	0.480164	0.42117	0.205469	0.445732	0.613322	0.426288	0.478748	0.607698
GH4	0.527393	0.540369	0.450076	0.390016	0.199686	0.414446	0.68893	0.455773
GH13_20	0.259761	0.0715194	0.102735	0.345442	0.570532	0.62759	0.817375	0.827144
GH78	0.369962	0.309917	0.0929504	0.356586	0.898588	0.62759	0.385334	0.388251
GH158	0.61398	0.254291	0.0880583	0.534879	0.342319	0.248668	0.455395	0.624578
GH16	0.196788	0.34965	1.27685	0.245153	0.370846	0.272351	0.210182	0.202566
GH130	0.440806	0.79466	0.587055	0.345442	0.285266	0.260509	0.221859	0.185685
CBM47	0.676952	0.214558	0.0440292	0.256296	0.413636	0.331557	0.607193	0.540176
CBM67	0.495907	0.230451	0.0538134	0.200579	0.556269	0.367081	0.490425	0.641458
GH65	0.314861	0.699301	0.0929504	0.323156	0.299529	0.331557	0.443718	0.506415
GH28	0.118073	0.0874126	1.21814	0.245153	0.470689	0.307874	0.175152	0.270088
GH43_26	0.110202	0.0079466	2.38736	0.0780031	0.0570532	0.035524	0.0467071	0.0168805
GH104	0.0787154	0.039733	0.0684898	0.222866	0.513479	0.390764	0.922466	0.405132
GH15	0.149559	0.0715194	1.30131	0.122576	0.413636	0.236827	0.175152	0.168805
GH116	0.0865869	0.0317864	0.210362	0.200579	0.513479	0.390764	0.525455	0.438893
GH43_5	0.188917	0.103306	1.24749	0.178293	0.0855798	0.272351	0.128445	0.0675219
GH142	0.385705	0.0874126	0.0635977	0.200579	0.641849	0.260509	0.350304	0.236327
GH97	0.0629723	0.0317864	1.31109	0.122576	0.17116	0.213144	0.105091	0.202566
GH84	0.283375	0.166879	0.0635977	0.300869	0.299529	0.319716	0.29192	0.405132
GH43	0.228275	0.206612	0.107627	0.323156	0.413636	0.390764	0.186829	0.270088
CBM2	0.188917	0.0953592	0.0146764	0.111433	0.484952	0.378922	0.443718	0.405132
CBM13	0.00787154	0	2.00577	0.0445732	0.0142633	0.0118413	0	0
GH81	0.362091	0.158932	0.0733819	0.412302	0.313793	0.272351	0.245213	0.202566
GH100	0.0708438	0	0.039137	0.10029	0.456426	0.272351	0.61887	0.405132
CE12	0.141688	0.0715194	1.26217	0.0668598	0.0427899	0.0828893	0.116768	0.135044
GH51	0.20466	0.174825	0.0684898	0.245153	0.413636	0.331557	0.198505	0.219446
GH47	0.0629723	0.143039	0.00489213	0.523735	0.299529	0.367081	0.128445	0.320729
CE3	0.196788	0.341704	0.0782741	0.211723	0.21395	0.189461	0.245213	0.33761
GH127	0.314861	0.143039	0.0831662	0.234009	0.313793	0.189461	0.221859	0.303849
CBM50	0.314861	0.119199	0.0782741	0.189436	0.328056	0.189461	0.210182	0.33761
GH5	0.244018	0.381437	0.0587055	0.267439	0.156896	0.142096	0.163475	0.236327
GH113	0.212531	0.317864	0.107627	0.189436	0.313793	0.224985	0.128445	0.135044
GH13_16	0.141688	0.103306	0.0538134	0.10029	0.271003	0.296033	0.36198	0.286968
GH13_30	0.267632	0.286078	0.0489213	0.111433	0.256739	0.213144	0.221859	0.168805
GH13_6	0.0472292	0.0953592	0.00978426	0.367729	0.242476	0.426288	0.140121	0.219446
PL7_5	0.212531	0.548315	0.362018	0.0891464	0.0998431	0.0947306	0.0583839	0.0675219
GH146	0.0865869	0.0317864	1.05181	0.0891464	0.142633	0.0947306	0.0233536	0
CBM38	0.346348	0.0874126	0.0635977	0.189436	0.21395	0.165779	0.198505	0.236327
PL1_2	0.149559	0.079466	0.32288	0.0891464	0.271003	0.248668	0.210182	0.118163
CE2	0.212531	0.540369	0.0587055	0.13372	0.12837	0.0828893	0.116768	0.185685
PL7	0.212531	0.500636	0.141872	0.178293	0.0713165	0.0947306	0.163475	0.0506415
PL6_1	0.283375	0.532422	0.0978426	0.16715	0.0570532	0.035524	0.116768	0.118163
GH13_38	0.0629723	0.0715194	1.0567	0.0557165	0.0285266	0.0592066	0.0116768	0.0506415
PL17	0.244018	0.413223	0.420723	0.0891464	0.0285266	0.0236827	0.0934143	0.0675219
CE6	0.149559	0.0874126	0.039137	0.0668598	0.285266	0.213144	0.245213	0.286968
CBM20	0.00787154	0.079466	0	0.356586	0.21395	0.378922	0.140121	0.168805
GH136	0.141688	0.119199	0.0244606	0.234009	0.256739	0.201303	0.198505	0.151924
GH144	0.212531	0.166879	0.0538134	0.0891464	0.142633	0.142096	0.198505	0.303849
GH125	0.10233	0.468849	0.039137	0.10029	0.142633	0.118413	0.233536	0.101283
GH5_7	0.0314861	0.0635728	0.00978426	0.245153	0.285266	0.331557	0.128445	0.202566
GH95	0.133816	0.127146	0.0538134	0.10029	0.356583	0.260509	0.175152	0.0844024
PL1	0.00787154	0	1.02245	0.0334299	0.0713165	0.0592066	0.0116768	0
GH13_36	0.00787154	0	1.10073	0.0222866	0	0.0118413	0.0350304	0.0168805
GH53	0.110202	0.246345	0.0342449	0.0891464	0.21395	0.142096	0.151798	0.202566
GH99	0.10233	0.0635728	0.0587055	0.189436	0.142633	0.260509	0.186829	0.185685
CBM4	0.165302	0.309917	0.0782741	0.200579	0.12837	0.071048	0.116768	0.101283
GH13_32	0	0	1.07138	0.0668598	0	0.0118413	0.0116768	0
GH63	0.0944584	0.158932	0.743604	0.0334299	0.0285266	0.0118413	0	0.0675219
GH27	0.0944584	0.0874126	0.0146764	0.289726	0.242476	0.130255	0.116768	0.135044
PL10_1	0.220403	0.135092	0.0440292	0.122576	0.228213	0.118413	0.105091	0.118163
GH43_29	0	0	1.03713	0	0	0.0118413	0	0
GH106	0.157431	0.150985	0.0293528	0.0557165	0.228213	0.201303	0.140121	0.0844024
GH13_31	0.133816	0.150985	0.0831662	0.122576	0.114106	0.106572	0.175152	0.151924
CBM22	0.110202	0.317864	0.039137	0.111433	0.142633	0.0592066	0.105091	0.118163
GH94	0.0708438	0.039733	0.288636	0.178293	0.0427899	0.106572	0.175152	0.101283
CBM16	0.188917	0.103306	0.0244606	0.0668598	0.0998431	0.201303	0.128445	0.185685
GH43_11	0.212531	0.111252	0.0293528	0.0668598	0.0427899	0.118413	0.221859	0.185685
PL6	0.251889	0.317864	0.205469	0.0334299	0.0285266	0.0236827	0.0116768	0.101283
GH43_1	0.110202	0.166879	0.0293528	0.13372	0.114106	0.153937	0.140121	0.101283
GH88	0.0708438	0.127146	0.0293528	0.0334299	0.228213	0.130255	0.128445	0.185685
GH43_4	0	0	0.905044	0.0111433	0	0	0	0
GH163	0.157431	0.198665	0.0244606	0.111433	0.114106	0.0828893	0.105091	0.118163
PL38	0.0787154	0.0476796	0.0244606	0.0445732	0.21395	0.213144	0.116768	0.168805
CE7	0.220403	0.182772	0.0293528	0.0222866	0.0855798	0.130255	0.128445	0.0844024
GH25	0.0865869	0.0635728	0.122303	0.0668598	0.199686	0.165779	0.0934143	0.0675219
GH43_10	0	0	0.816985	0.0334299	0.0142633	0	0	0
GH39	0.0708438	0.0476796	0.0244606	0.0557165	0.242476	0.130255	0.140121	0.135044
PL15	0.0787154	0.079466	0.151656	0.0780031	0.0855798	0.130255	0.0817375	0.151924
GH117	0.118073	0.079466	0.00978426	0.111433	0.0855798	0.17762	0.116768	0.118163
CBM48	0.0865869	0.111252	0.185901	0.122576	0.0285266	0.0236827	0.128445	0.101283
GH6	0.0787154	0.0715194	0.234822	0.16715	0.0427899	0.0473653	0.0817375	0.0168805
CBM51	0.149559	0.0476796	0.0489213	0.0557165	0.0713165	0.153937	0.116768	0.0844024
GH76	0.0944584	0.190718	0.0440292	0.16715	0.0427899	0.0236827	0.0934143	0.0506415
GH43_12	0.0865869	0.111252	0.0244606	0.0780031	0.142633	0.0473653	0.0934143	0.118163
PL12	0.0944584	0.0874126	0.0195685	0.10029	0.0570532	0.165779	0.105091	0.0675219
PL8	0.0314861	0.0238398	0.0342449	0.0445732	0.199686	0.118413	0.105091	0.135044
GH141	0.10233	0.0556262	0.0244606	0.0557165	0.21395	0.0473653	0.0700607	0.118163
CBM9	0.0314861	0.0238398	0.0342449	0.0445732	0.21395	0.118413	0.0817375	0.135044
PL42	0.141688	0.111252	0.0244606	0.10029	0.156896	0.035524	0.0233536	0.0844024
PL35	0.0472292	0.0238398	0.0195685	0.0334299	0.199686	0.130255	0.0817375	0.118163
GH5_2	0.0314861	0.0317864	0.0146764	0.0445732	0.12837	0.17762	0.0700607	0.151924
GH9	0.0472292	0.0238398	0.215254	0.0891464	0.0855798	0.0592066	0.0934143	0.033761
GH13_27	0.0629723	0.0079466	0.396262	0.0222866	0	0.035524	0.0583839	0.0506415
CBM43	0.00787154	0.0158932	0	0.10029	0.114106	0.165779	0.0467071	0.135044
GH37	0.0314861	0.079466	0.0244606	0.144863	0.0570532	0.071048	0.0700607	0.101283
PL22	0.0944584	0.0953592	0.0146764	0.0557165	0.0427899	0.071048	0.0700607	0.135044
GH26	0.10233	0.0715194	0.0489213	0.0557165	0.0427899	0.071048	0.0817375	0.0675219
PL15_1	0.0472292	0.468849	0.00489213	0	0	0	0	0
GH43_18	0.0472292	0.0158932	0.0195685	0.0334299	0.17116	0.0828893	0.0817375	0.0675219
GH168	0.0551008	0.166879	0.0146764	0.0557165	0.0142633	0.0118413	0.0700607	0.101283
CBM41	0.00787154	0.0079466	0.396262	0.0557165	0.0142633	0	0	0
GH52	0.0314861	0.0079466	0	0.0780031	0.0713165	0.165779	0.0583839	0.0506415
GH13_11	0.149559	0.119199	0	0.0780031	0	0.0118413	0.0467071	0.0506415
CE13	0.00787154	0.0317864	0	0.0780031	0.0855798	0.0947306	0.0817375	0.0675219
GH35	0.0157431	0.0715194	0.0146764	0.111433	0.0713165	0.035524	0.0583839	0.0675219
GH13_3	0.110202	0.0635728	0.00489213	0.0111433	0.0855798	0.0473653	0.0700607	0.0506415
GH14	0	0.0476796	0.00489213	0.13372	0.0998431	0.0828893	0.0350304	0.0168805
CBM45	0.00787154	0.0317864	0	0.0891464	0.142633	0.106572	0.0116768	0.0168805
GH13_19	0.0314861	0.127146	0.205469	0	0	0	0.0350304	0
GH128	0.0944584	0.0715194	0.0440292	0.0668598	0.0285266	0.0236827	0.0350304	0.0168805
GH8	0.0157431	0.0238398	0.288636	0	0.0285266	0.0236827	0	0
GH151	0.0236146	0.0238398	0.00978426	0.0557165	0.0855798	0.0947306	0.0350304	0.0506415
GH139	0.0472292	0.0158932	0.00489213	0.0222866	0.0713165	0.0947306	0.0700607	0.033761
GH133	0.0472292	0.0079466	0.00489213	0.0334299	0.0998431	0.0118413	0.0700607	0.0844024
GH30_3	0.0393577	0	0.0195685	0.0445732	0.0285266	0.071048	0.0116768	0.135044
GH137	0.0314861	0.0158932	0.00489213	0.0222866	0.156896	0.0473653	0.0233536	0.0168805
CBM53	0	0.0079466	0	0.0445732	0.0570532	0.106572	0.0116768	0.0844024
GH50	0.0236146	0.0158932	0.00489213	0.0111433	0.0142633	0.071048	0.0817375	0.0844024
GH159	0.0393577	0	0	0.0111433	0.0713165	0.035524	0.105091	0.0168805
PL14_3	0.0236146	0	0.0146764	0.0111433	0.0855798	0.0236827	0.0817375	0.033761
CE8	0	0	0.22993	0.0222866	0	0	0	0
GH13_21	0.0236146	0.174825	0	0.0222866	0.0142633	0.0118413	0	0
GH156	0.0787154	0.0953592	0	0.0111433	0.0142633	0.0236827	0.0233536	0
GH86	0.0236146	0.079466	0.0244606	0.0111433	0.0427899	0.0236827	0.0350304	0
CBM57	0.0314861	0.0079466	0.0733819	0	0.0285266	0.0236827	0	0.0675219
PL10_3	0.0314861	0.0715194	0.00978426	0	0.0570532	0.0236827	0.0350304	0
GH59	0	0.0317864	0	0.0445732	0.0998431	0.0236827	0.0233536	0
GH16_2	0	0.0238398	0	0.0334299	0.0713165	0.0236827	0.0116768	0.0506415
PL17_2	0.00787154	0.039733	0.0831662	0.0222866	0	0.0118413	0.0116768	0.033761
GH43_34	0	0.0238398	0.00978426	0.0111433	0.0998431	0.035524	0.0116768	0.0168805
GH30	0.0236146	0	0.0293528	0.0334299	0.0142633	0.0236827	0.0350304	0.033761
PL14	0.0472292	0.079466	0.00978426	0.0111433	0	0.0236827	0	0.0168805
CBM5	0.0157431	0	0.146764	0.0111433	0	0	0.0116768	0
GH54	0	0.0079466	0	0.0557165	0.0427899	0.0118413	0.0116768	0.0506415
GH13_29	0	0	0.16144	0	0	0.0118413	0	0
GH5_32	0	0.0238398	0.00489213	0.0891464	0.0142633	0.0236827	0	0.0168805
GH140	0.0314861	0.0079466	0	0.0111433	0.0142633	0.0236827	0.0116768	0.0675219
PL12_3	0.0551008	0.0079466	0	0.0334299	0.0570532	0	0.0116768	0
GH68	0	0	0.0978426	0	0	0.0236827	0	0.033761
GH161	0.00787154	0.0079466	0	0.0445732	0.0427899	0	0	0.0506415
GH5_29	0.0157431	0	0.00489213	0	0.0713165	0.0118413	0.0350304	0
GH5_1	0.00787154	0.0079466	0.00489213	0.0222866	0.0285266	0.035524	0.0116768	0.0168805
CE1	0	0	0.0244606	0.0222866	0	0.0236827	0.0116768	0.0506415
GH89	0.0472292	0.0158932	0	0.0222866	0.0427899	0	0	0
GH7	0.0157431	0	0.00978426	0.0111433	0.0427899	0.0118413	0	0.0168805
GH110	0.0314861	0.0079466	0	0.0222866	0	0	0.0116768	0.033761
PL26	0.0236146	0.0317864	0	0.0222866	0	0.0118413	0	0.0168805
GH13_5	0.00787154	0	0	0.0222866	0.0285266	0	0.0233536	0.0168805
GH154	0.0236146	0.0317864	0.0146764	0.0111433	0	0	0	0.0168805
GH120	0.0236146	0.0079466	0	0.0222866	0	0.0236827	0	0.0168805
PL33_1	0.0314861	0.039733	0	0.0222866	0	0	0	0
GH5_27	0.00787154	0.0158932	0	0.0111433	0.0142633	0	0	0.033761
GH5_10	0.00787154	0.0079466	0	0.0111433	0.0142633	0	0	0.033761
GH49	0.0157431	0.0079466	0.00489213	0.0111433	0	0	0	0.033761
GH67	0.0157431	0.0238398	0.00489213	0	0	0.0118413	0	0.0168805
GH5_9	0.00787154	0	0	0	0.0285266	0.0236827	0.0116768	0
PL40	0.0236146	0.0158932	0.00489213	0	0.0142633	0.0118413	0	0
GH5_42	0.0157431	0	0.00978426	0	0.0427899	0	0	0
PL29	0.0157431	0.0317864	0	0	0.0142633	0	0	0
GH30_5	0.00787154	0.0079466	0	0.0111433	0	0	0	0.033761
GH114	0.0314861	0	0	0.0111433	0.0142633	0	0	0
GH13_10	0.0157431	0	0.00489213	0	0	0	0	0.033761
GH55	0	0	0.00489213	0.0111433	0.0142633	0.0118413	0.0116768	0
CBM35	0	0.0079466	0.0146764	0	0.0142633	0	0	0.0168805
GH16_1	0	0	0	0.0222866	0.0142633	0	0	0.0168805
GH43_9	0	0	0.0293528	0	0	0.0118413	0.0116768	0
PL5	0	0.0079466	0.039137	0	0	0	0	0
GH13_26	0.00787154	0	0.039137	0	0	0	0	0
PL9_2	0.0157431	0.0079466	0	0.0111433	0	0.0118413	0	0
GH13_8	0.00787154	0.0158932	0	0.0222866	0	0	0	0
GH16_25	0	0	0.00489213	0.0111433	0	0	0.0116768	0.0168805
GH13_4	0.0157431	0	0.00489213	0	0	0.0236827	0	0
GH5_4	0.0157431	0	0.00489213	0.0111433	0	0.0118413	0	0
GH5_24	0.00787154	0	0.00978426	0	0.0142633	0	0.0116768	0
GH43_24	0	0.0079466	0	0.0222866	0	0.0118413	0	0
GH5_33	0	0	0.00489213	0.0111433	0.0142633	0	0.0116768	0
GH147	0	0	0	0	0	0.0118413	0.0116768	0.0168805
GH85	0	0	0	0.0222866	0	0	0	0.0168805
GH16_11	0	0.0317864	0.00489213	0	0	0	0	0
GH62	0	0	0.0244606	0	0	0.0118413	0	0
GH30_2	0	0.0238398	0	0	0	0.0118413	0	0
GH13_1	0	0.0238398	0	0.0111433	0	0	0	0
GH166	0	0	0.0342449	0	0	0	0	0
GH13_25	0	0	0	0.0222866	0	0.0118413	0	0
GH157	0	0.0317864	0	0	0	0	0	0
GH123	0.0236146	0.0079466	0	0	0	0	0	0
GH43_17	0	0	0	0	0.0142633	0	0	0.0168805
CBM66	0	0	0.00489213	0	0.0142633	0.0118413	0	0
GH79	0	0	0.00489213	0	0.0142633	0.0118413	0	0
PL10	0	0	0	0	0	0.0118413	0	0.0168805
GH5_46	0	0	0	0	0	0	0.0116768	0.0168805
GH16_4	0	0	0	0	0.0285266	0	0	0
CBM26	0	0	0	0.0111433	0	0	0	0.0168805
GH152	0	0	0	0	0.0142633	0.0118413	0	0
GH56	0.00787154	0	0	0	0	0	0	0.0168805
CBM69	0	0	0.0244606	0	0	0	0	0
PL33_2	0.0236146	0	0	0	0	0	0	0
GH16_14	0	0	0	0	0	0.0118413	0.0116768	0
GH115	0	0	0	0.0222866	0	0	0	0
GH135	0	0	0.0195685	0	0	0	0	0
GH44	0.00787154	0	0	0	0	0	0.0116768	0
GH43_31	0	0	0	0	0	0	0	0.0168805
PL25	0.00787154	0.0079466	0	0	0	0	0	0
PL39	0.0157431	0	0	0	0	0	0	0
PL4	0.0157431	0	0	0	0	0	0	0
GH16_17	0	0	0	0	0.0142633	0	0	0
GH143	0	0	0	0	0	0.0118413	0	0
GH45	0	0	0	0	0	0.0118413	0	0
GH5_18	0	0	0	0	0	0.0118413	0	0
CBM31	0	0	0	0	0	0	0.0116768	0
GH5_12	0	0	0	0	0	0	0.0116768	0
GH112	0	0	0	0.0111433	0	0	0	0
GH43_3	0	0	0	0.0111433	0	0	0	0
GH13_7	0	0	0.00978426	0	0	0	0	0
CBM73	0	0.0079466	0	0	0	0	0	0
CBM85	0	0.0079466	0	0	0	0	0	0
GH43_28	0	0.0079466	0	0	0	0	0	0
PL13	0	0.0079466	0	0	0	0	0	0
PL6_3	0	0.0079466	0	0	0	0	0	0
PL8_2	0	0.0079466	0	0	0	0	0	0
GH12	0.00787154	0	0	0	0	0	0	0
GH13_14	0.00787154	0	0	0	0	0	0	0
GH46	0.00787154	0	0	0	0	0	0	0
GH5_5	0.00787154	0	0	0	0	0	0	0
GH75	0.00787154	0	0	0	0	0	0	0
PL11_1	0.00787154	0	0	0	0	0	0	0
PL33	0.00787154	0	0	0	0	0	0	0
GH30_4	0	0	0.00489213	0	0	0	0	0
PL6_2	0	0	0.00489213	0	0	0	0	0

## Sheet: Supplementary_Table_S9
Supplementary Table S9. Transcripts per million values of CAZyme gene families. Carbohydrate-active enzyme (CAZyme) genes were predicted using hmmsearch against the dbCAN v10 database and blastp search against the CAZyDB (April 2021 release). Only agreeing annotations from the two searches were retained. Transcription level (TPM) was determined by metatranscriptomic read recruitment to genes iden…
Gene	S10_SRF	S25_BML	S25_SRF	S26_BML
CBM13	NA	0.822891	0	0
CBM16	0.134604	0	0	0.845018
CBM2	0	1.7191	1.6098	1.109
CBM20	0.836445	NA	25.2267	14.2286
CBM22	8.51536	0	5.84357	2.31539
CBM26	NA	NA	0	NA
CBM32	11.2805	0.289717	3.44559	0.0616006
CBM35	0	0	NA	0
CBM38	0.348556	0	1.03932	0.108303
CBM4	2.80375	0	2.32708	0.0376579
CBM41	0	3.49709	0	0.318392
CBM43	0	NA	0	3.10248
CBM45	1.87094	NA	1.56488	9.02047
CBM47	2.20955	0	3.31637	2.81969
CBM48	0.232527	0	0.062484	0
CBM5	NA	0.363925	0	NA
CBM50	6.81503	0	0.323348	2.156
CBM51	0	0	1.26949	0
CBM53	0	NA	1.89857	0.0942781
CBM57	0	0.964205	NA	1.20573
CBM6	41.422	4.88012	44.8261	15.0885
CBM66	NA	0	NA	0
CBM67	4.01235	0	2.12808	3.23207
CBM69	NA	0	NA	NA
CBM73	0	NA	NA	NA
CBM85	0	NA	NA	NA
CBM9	0	0	2.18388	2.54025
CE1	NA	0	0	NA
CE11	251.346	547.961	258.095	218.359
CE12	0.252836	0	1.45245	0.840018
CE13	1.1919	NA	0.617715	1.61424
CE14	66.6892	1.15561	21.3829	40.5505
CE15	2.36977	0	7.62875	6.47378
CE19	2.23577	0	9.22147	5.3284
CE2	21.2352	0	2.10476	3.65377
CE3	5.6321	0	10.7171	0.15005
CE4	14.4649	0	21.1522	20.7197
CE6	1.55831	0	0	0.73387
CE7	0	0	0	0.744349
CE8	NA	0	0	NA
CE9	9.60944	28.0322	15.6678	17.4428
GH1	61.8257	7.49645	31.8616	37.7142
GH10	49.2729	0.536014	33.1552	17.3954
GH100	NA	4.20245	0	0.346382
GH102	10.9354	3.65547	7.87213	19.2344
GH103	118.767	51.7746	95.5797	113.604
GH104	0	0.947684	0	4.6892
GH105	1.16587	0.651295	0	6.82863
GH106	2.62325	0	1.62758	7.13589
GH108	7.25973	2.97448	2.33498	0.79617
GH109	51.4777	1.6153	37.4657	25.061
GH110	0	NA	0	NA
GH112	NA	NA	0	NA
GH113	4.72567	0	5.53397	2.13521
GH114	NA	NA	0	0
GH115	NA	NA	0	NA
GH116	1.10534	0.244038	2.27026	0.0175079
GH117	2.78337	0	3.29776	0.991318
GH120	1.22515	NA	0	NA
GH123	0	NA	NA	NA
GH125	30.6885	0	2.81342	1.59761
GH127	0	0.32012	0.144969	0.629668
GH128	5.44488	0	3.10091	0.0193046
GH13	41.1266	25.6566	30.5972	37.1392
GH13_1	1.97554	NA	0	NA
GH13_10	NA	0	NA	NA
GH13_11	0.761659	NA	0.313545	NA
GH13_16	0.362384	1.21932	0.256825	2.32129
GH13_18	12.247	10.1647	19.9528	3.34956
GH13_19	3.40044	0	NA	NA
GH13_20	0	0.967826	0.0422751	9.04577
GH13_21	1.1457	NA	0.508369	0
GH13_23	25.8552	33.9569	22.849	6.56214
GH13_25	NA	NA	0	NA
GH13_26	NA	0	NA	NA
GH13_27	0	5.857	0	NA
GH13_29	NA	0.888999	NA	NA
GH13_3	0	0	0	3.25692
GH13_30	1.29412	0	0.360825	2.19953
GH13_31	12.3602	0	8.77075	2.81659
GH13_32	NA	4.16828	0.174701	NA
GH13_36	NA	4.53316	0	NA
GH13_38	0	0.669662	0	0
GH13_4	NA	0	NA	NA
GH13_5	NA	NA	1.05184	0
GH13_6	1.21717	0	12.3672	4.62629
GH13_7	NA	0.449973	NA	NA
GH13_8	0	NA	0	NA
GH130	15.0084	2.1609	10.7504	4.17828
GH133	0	0	0	1.31563
GH135	NA	0	NA	NA
GH136	0.0398102	0	6.38387	5.82009
GH137	0.6896	0	0	2.55868
GH139	0.625683	0	0.0989329	0.0177021
GH14	0.524446	0.35951	6.62865	10.7508
GH140	0	NA	0	0
GH141	3.95951	0	0	0.949418
GH142	0	0	0.0140668	1.80294
GH144	2.80731	0	4.19132	0.22118
GH146	0	0.252767	6.02742	2.58953
GH149	52.5302	2.86596	35.1056	11.0004
GH15	1.21642	4.44451	1.08488	7.09092
GH151	0	0	0.0268406	3.57181
GH152	NA	NA	NA	0
GH154	0.0812956	18.2258	0	NA
GH156	5.93288	NA	0	0
GH157	2.27776	NA	NA	NA
GH158	19.0123	0	13.7551	6.38624
GH159	NA	NA	0.910067	1.23774
GH16	14.1248	5.69673	11.8794	15.4933
GH16_1	NA	NA	0	0
GH16_11	0	0	NA	NA
GH16_17	NA	NA	NA	0
GH16_2	0	NA	0	1.08467
GH16_25	NA	0	0	NA
GH16_3	97.1106	17.2695	84.8306	68.3841
GH16_4	NA	NA	NA	0
GH161	0	NA	1.11875	0.480385
GH163	10.346	0	10.3649	4.92996
GH165	0	0	4.13252	15.9447
GH166	NA	0.242712	NA	NA
GH168	1.37498	0	0	0
GH17	91.0647	0.698451	44.4754	9.35418
GH171	79.553	4.64838	47.5112	35.4186
GH18	21.0713	25.2758	31.5802	25.544
GH19	293.169	20.1342	51.879	21.2981
GH2	55.2219	2.47418	46.3006	53.4189
GH20	77.7211	2.73284	71.3968	55.9862
GH23	198.292	31.577	144.452	192.563
GH24	184.739	17.9528	48.6321	48.4411
GH25	0.915952	0	3.47055	0
GH26	0	0	0.0997574	0
GH27	5.59349	0	0.75688	0
GH28	6.0396	0.819378	12.2102	25.3331
GH29	48.9685	1.34355	53.5173	23.4686
GH3	419.737	15.3591	366.494	321.529
GH30	NA	0	0.198962	0.540874
GH30_1	69.7303	0	25.844	11.1341
GH30_2	0	NA	NA	NA
GH30_3	NA	0	0	0
GH30_4	NA	0.394368	NA	NA
GH30_5	0	NA	0	NA
GH31	14.855	4.72272	15.9355	15.6196
GH32	8.36909	0	0.929494	13.6816
GH33	44.0445	23.5179	25.1515	58.3001
GH35	0.474208	0	3.64028	0
GH36	46.7007	1.32085	29.6476	32.1564
GH37	1.82026	0	8.57385	6.1559
GH38	1.62911	0.427134	2.81339	13.0019
GH39	1.61706	0	0.230865	5.63307
GH4	1.95076	0	1.92249	4.09716
GH42	25.7764	0.25799	16.8911	11.3797
GH43	7.52388	1.2456	5.58479	12.9026
GH43_1	1.28881	0	3.01678	10.7219
GH43_10	NA	0	0.494902	0
GH43_11	0.0544441	0	0.896024	0.640988
GH43_12	12.484	0.0918949	2.47564	3.01282
GH43_17	NA	NA	NA	0
GH43_18	0	0	0	0.592518
GH43_24	0	NA	0	NA
GH43_26	0	0	0	0.0274542
GH43_28	0.426907	NA	NA	NA
GH43_29	NA	0	NA	NA
GH43_3	NA	NA	0	NA
GH43_34	0.0169997	0	0	3.80172
GH43_4	NA	0.800612	0.146753	NA
GH43_5	4.48353	3.6807	6.32382	3.95555
GH43_9	NA	0	NA	NA
GH47	4.81507	0.942898	6.03405	5.52096
GH49	0	0	0	NA
GH5	21.954	0	4.18668	3.47048
GH5_1	0	0	0	2.94501
GH5_10	0	NA	0	0
GH5_13	2.73722	1.11628	13.7527	17.3879
GH5_2	1.74628	0	0	6.15639
GH5_24	NA	0	NA	0
GH5_27	0	NA	0	0
GH5_29	NA	0	NA	0
GH5_32	0.0189846	0	0	1.49875
GH5_33	NA	0	0	1.03677
GH5_4	NA	0	0.306161	NA
GH5_42	NA	0	NA	0
GH5_7	0.887291	0	3.61759	11.8335
GH5_9	NA	NA	NA	2.80892
GH50	0	0	0	0
GH51	5.43155	0.207784	8.28635	9.94834
GH52	0	NA	0.145618	4.02805
GH53	7.94943	0	3.03601	1.48126
GH54	0	NA	0	0
GH55	NA	0	0	1.60193
GH57	1.09085	0.790238	3.73689	3.94477
GH59	0.181958	NA	0	0
GH6	2.02742	0	2.57078	0
GH62	NA	0	NA	NA
GH63	1.03845	0.789643	0.655123	0.87123
GH65	24.2802	0	16.6681	13.1067
GH67	0.598615	0	NA	NA
GH68	NA	1.08807	NA	NA
GH7	NA	0	0	0.0241308
GH73	190.54	29.9991	151.755	134.265
GH76	20.8286	0	11.0338	2.75951
GH77	0.110722	37.9381	8.53844	8.62413
GH78	16.2751	0	8.48144	18.1444
GH79	NA	0	NA	0
GH8	0	4.34325	NA	0
GH81	1.93917	0.345729	8.22539	1.45147
GH84	1.28966	0	7.56194	5.30228
GH85	NA	NA	0	NA
GH86	4.47152	0	0	0
GH88	10.3328	0	3.44663	1.29528
GH89	0	NA	0	0
GH9	0	0	3.71994	0.394172
GH92	173.891	3.17091	60.8199	36.8327
GH94	2.51302	0.773059	7.99058	1.81499
GH95	6.25736	0	4.2253	7.16698
GH97	2.99653	2.63706	3.71904	1.59273
GH99	3.16081	0	1.14112	3.92299
PL1	NA	2.61476	4.45136	7.38632
PL1_2	0	0	0.825685	1.33914
PL10_1	0.237996	0	0.64097	4.2975
PL10_3	0	0	NA	0
PL12	1.1009	0	0.266235	1.72031
PL12_3	0	NA	0.450711	0
PL13	0	NA	NA	NA
PL14	0	0	0.416379	NA
PL14_3	NA	0	0	0
PL15	0.218309	0.609868	0.957395	3.07014
PL15_1	2.00932	0	NA	NA
PL17	11.0266	0.95016	3.04295	0.916622
PL17_2	0	0.693771	0	NA
PL22	4.53872	0	3.3813	0.469616
PL25	0	NA	NA	NA
PL26	0	NA	0	NA
PL29	0	NA	NA	0
PL33_1	0.812239	NA	0	NA
PL35	0	0	1.3301	0.769071
PL38	1.87656	0	0	7.84179
PL40	0	0	NA	1.48583
PL42	0	0	0.137453	1.44533
PL5	0	0	NA	NA
PL6	16.4596	0	0.384386	0
PL6_1	21.7941	0	4.61227	1.20044
PL6_2	NA	0	NA	NA
PL6_3	0	NA	NA	NA
PL7	20.1235	0.677163	3.15987	1.94755
PL7_5	64.283	3.29742	5.14915	1.77383
PL8	0	20.0746	0.0363686	0.695985
PL8_2	0.485227	NA	NA	NA
PL9_2	0	NA	0	NA

## Sheet: Supplementary_Table_S10
Supplementary Table S10. Relative proportion of CAZyme gene transcription in metatranscriptomes. Carbohydrate-active enzyme (CAZyme) genes were predicted using hmmsearch against the dbCAN v10 database and blastp search against the CAZyDB (April 2021 release). Only agreeing annotations from the two searches were retained. Transcription level (TPM) was determined by metatranscriptomic read recruitm…
Gene	S10_SRF	S25_BML	S25_SRF	S26_BML
CE11	7.14978	50.8931	10.6956	9.84699
GH3	11.9398	1.42651	15.1877	14.4995
GH23	5.6406	2.93278	5.98615	8.68373
GH73	5.4201	2.78624	6.2888	6.05475
GH103	3.37844	4.80868	3.96086	5.12302
GH19	8.33948	1.87001	2.14989	0.960447
GH24	5.25508	1.66741	2.01533	2.18447
GH16_3	2.7624	1.60394	3.51542	3.08381
GH92	4.9465	0.294506	2.5204	1.66099
GH20	2.21085	0.253819	2.95872	2.52473
GH33	1.25289	2.18427	1.04229	2.62907
GH13	1.16988	2.38292	1.26796	1.67481
GH171	2.26296	0.431729	1.96888	1.59722
GH2	1.57084	0.229795	1.91872	2.40895
GH1	1.75869	0.69625	1.32036	1.70074
GH18	0.599393	2.34755	1.3087	1.15192
GH13_23	0.735477	3.15383	0.94687	0.295923
GH17	2.59042	0.0648702	1.84308	0.421831
GH29	1.39296	0.124786	2.21778	1.05833
CE14	1.89704	0.10733	0.886118	1.82865
CE9	0.27335	2.60355	0.649279	0.786593
GH109	1.46433	0.150025	1.55259	1.13014
GH77	0.00314959	3.52359	0.353837	0.388909
CBM6	1.17829	0.453253	1.85761	0.680424
GH36	1.32845	0.122677	1.22861	1.45011
GH149	1.49427	0.266183	1.45479	0.49607
GH10	1.40161	0.0497835	1.37397	0.784453
GH30_1	1.98354	0	1.07099	0.502096
PL7_5	1.82859	0.306255	0.213383	0.0799915
GH13_18	0.348377	0.944072	0.826853	0.15105
GH31	0.422564	0.438634	0.660375	0.704374
CE4	0.411468	0	0.876558	0.934366
GH16	0.401794	0.529097	0.492286	0.698676
GH65	0.690673	0	0.690733	0.591053
GH42	0.733235	0.0239614	0.699975	0.513173
PL8	0	1.86447	0.00150713	0.0313857
GH28	0.171802	0.0761016	0.505995	1.14241
GH102	0.311069	0.33951	0.326224	0.867383
CBM20	0.0237935	0	1.04541	0.641646
GH154	0.00231253	1.69276	0	0
GH78	0.462962	0	0.351474	0.818229
GH5_13	0.0778628	0.103677	0.569919	0.784117
GH158	0.540824	0	0.570016	0.287991
GH130	0.426929	0.200699	0.4455	0.188422
GH76	0.592491	0	0.457245	0.124442
GH43	0.214024	0.115688	0.231436	0.581849
GH125	0.872963	0	0.116589	0.0720448
GH51	0.154506	0.0192984	0.34339	0.448625
GH5	0.624502	0	0.173498	0.156503
GH163	0.294301	0	0.429526	0.222319
GH43_5	0.127538	0.341853	0.262062	0.178378
GH32	0.238067	0	0.0385186	0.616979
GH165	0	0	0.171253	0.719034
PL6_1	0.619955	0	0.191134	0.0541346
CE2	0.604057	0	0.0872222	0.164768
PL7	0.572432	0.062893	0.130946	0.0878255
GH13_31	0.351598	0	0.363464	0.127015
GH15	0.0346023	0.412794	0.0449578	0.319768
GH14	0.0149184	0.0333904	0.274694	0.484812
GH38	0.0463417	0.039671	0.116588	0.586328
PL1	0	0.242852	0.184466	0.33309
GH13_6	0.0346236	0	0.512502	0.208625
GH47	0.136969	0.0875738	0.250054	0.24897
GH5_7	0.0252398	0	0.149915	0.533639
CE19	0.0635986	0	0.382141	0.240287
GH37	0.0517791	0	0.355304	0.277603
GH95	0.177997	0	0.175098	0.323198
CE15	0.0674105	0	0.316139	0.291938
GH43_1	0.0366616	0	0.125017	0.483507
GH108	0.20651	0.276262	0.0967624	0.0359037
CE3	0.16021	0	0.44412	0.00676655
GH43_12	0.35512	0.00853495	0.102592	0.135864
GH84	0.0366856	0	0.31337	0.239109
CBM22	0.242227	0	0.24216	0.104414
PL17	0.313661	0.0882483	0.126101	0.0413355
GH94	0.0714852	0.0717996	0.331133	0.0818476
GH97	0.0852393	0.244923	0.154118	0.0718247
GH13_27	0	0.543982	0	0
GH136	0.00113244	0	0.26455	0.26246
CBM45	0.0532207	0	0.0648493	0.406782
GH13_20	0	0.0898891	0.0017519	0.407923
GH88	0.293926	0	0.14283	0.0584114
GH81	0.0551617	0.0321104	0.340863	0.0654548
CBM32	0.320885	0.0269081	0.142787	0.00277791
PL6	0.468209	0	0.0159291	0
GH106	0.0746208	0	0.0674475	0.321796
GH113	0.134426	0	0.22933	0.0962882
GH57	0.0310302	0.0733952	0.154858	0.177891
GH13_36	0	0.421028	0	0
GH53	0.226129	0	0.125814	0.066798
PL38	0.0533804	0	0	0.353629
GH100	0	0.390312	0	0.0156203
GH8	0	0.403389	0	0
GH105	0.0331643	0.0604905	0	0.30794
GH13_32	0	0.387138	0.00723967	0
GH146	0	0.0234763	0.249779	0.116776
CBM67	0.114135	0	0.0881886	0.145752
CBM41	0	0.324801	0	0.014358
CBM47	0.0628528	0	0.137432	0.127155
GH5_2	0.0496745	0	0	0.277625
GH4	0.0554913	0	0.0796686	0.184763
GH99	0.0899123	0	0.0472883	0.176909
GH39	0.0459988	0	0.00956714	0.254026
CBM50	0.19386	0	0.0133997	0.0972257
GH104	0	0.0880183	0	0.211462
PL22	0.129108	0	0.140122	0.0211776
GH128	0.154885	0	0.128503	0.000870551
CBM2	0	0.159665	0.0667109	0.0500109
GH144	0.0798566	0	0.17369	0.00997422
GH117	0.0791757	0	0.136661	0.044704
PL15	0.00621001	0.0566429	0.0396749	0.13845
GH13_16	0.0103084	0.113248	0.0106429	0.10468
PL10_1	0.00677001	0	0.0265621	0.193798
CBM9	0	0	0.0905008	0.114554
GH27	0.159112	0	0.0313654	0
GH52	0	0	0.00603447	0.181647
CBM4	0.0797555	0	0.096435	0.0016982
GH9	0	0	0.154156	0.0177754
GH43_34	0.000483572	0	0	0.17144
GH25	0.0260551	0	0.143821	0
GH63	0.0295397	0.0733399	0.0271486	0.0392885
GH156	0.168767	0	0	0
GH35	0.0134893	0	0.150855	0
GH6	0.0576719	0	0.106534	0
GH151	0	0	0.00111228	0.161072
GH141	0.112632	0	0	0.0428144
GH13_30	0.0368124	0	0.0149527	0.099189
GH116	0.0314424	0.0226656	0.0940803	0.000789527
GH13_3	0	0	0	0.146872
CBM57	0	0.0895527	0	0.054373
CBM43	0	0	0	0.139908
GH137	0.0196163	0	0	0.115385
GH5_1	0	0	0	0.132807
CE13	0.0339047	0	0.0255984	0.0727948
GH86	0.127197	0	0	0
GH5_9	0	0	0	0.12667
PL12	0.031316	0	0.0110329	0.0775782
CE12	0.00719216	0	0.0601901	0.037881
GH68	0	0.101057	0	0
GH13_19	0.0967287	0	0	0
PL1_2	0	0	0.0342167	0.0603889
GH159	0	0	0.0377136	0.0558164
PL35	0	0	0.0551198	0.0346816
CBM53	0	0	0.0786776	0.00425151
GH13_29	0	0.0825679	0	0
GH142	0	0	0.000582936	0.0813045
GH43_4	0	0.0743587	0.00608152	0
CE6	0.0443275	0	0	0.0330942
CBM13	0	0.0764279	0	0
GH55	0	0	0	0.07224
PL42	0	0	0.0056961	0.0651777
GH5_32	0.000540036	0	0	0.0675868
GH161	0	0	0.0463617	0.0216632
GH43_11	0.00154871	0	0.0371316	0.0289057
PL40	0	0	0	0.0670042
GH157	0.0647931	0	0	0
PL17_2	0	0.0644356	0	0
GH127	0	0.0297318	0.00600756	0.0283952
GH13_38	0	0.0621964	0	0
GH133	0	0	0	0.0593291
CBM38	0.00991502	0	0.0430698	0.004884
PL15_1	0.0571569	0	0	0
GH13_1	0.0561962	0	0	0
GH13_21	0.0325905	0	0.021067	0
CBM51	0	0	0.0526082	0
GH16_2	0	0	0	0.0489137
GH5_33	0	0	0	0.0467538
GH13_5	0	0	0.0435885	0
CBM16	0.00382894	0	0	0.0381065
GH13_7	0	0.0417923	0	0
GH168	0.0391127	0	0	0
GH30_4	0	0.0366278	0	0
GH120	0.0348505	0	0	0
GH13_11	0.0216661	0	0.0129935	0
CBM5	0	0.0338004	0	0
CE7	0	0	0	0.0335668
GH30	0	0	0.00824507	0.0243909
GH43_18	0	0	0	0.0267199
PL33_1	0.0231049	0	0	0
GH139	0.0177981	0	0.00409982	0.000798285
GH166	0	0.0225424	0	0
GH43_10	0	0	0.0205089	0
PL12_3	0	0	0.0186777	0
PL14	0	0	0.0172549	0
GH67	0.0170282	0	0	0
PL8_2	0.0138027	0	0	0
GH5_4	0	0	0.0126874	0
GH43_28	0.0121438	0	0	0
CBM48	0.00661445	0	0.00258936	0
GH59	0.00517597	0	0	0
GH26	0	0	0.00413399	0
GH43_26	0	0	0	0.00123806
GH7	0	0	0	0.00108819
CBM26	0	0	0	0
CBM35	0	0	0	0
CBM66	0	0	0	0
CBM69	0	0	0	0
CBM73	0	0	0	0
CBM85	0	0	0	0
CE1	0	0	0	0
CE8	0	0	0	0
GH110	0	0	0	0
GH112	0	0	0	0
GH114	0	0	0	0
GH115	0	0	0	0
GH123	0	0	0	0
GH13_10	0	0	0	0
GH13_25	0	0	0	0
GH13_26	0	0	0	0
GH13_4	0	0	0	0
GH13_8	0	0	0	0
GH135	0	0	0	0
GH140	0	0	0	0
GH152	0	0	0	0
GH16_1	0	0	0	0
GH16_11	0	0	0	0
GH16_17	0	0	0	0
GH16_25	0	0	0	0
GH16_4	0	0	0	0
GH30_2	0	0	0	0
GH30_3	0	0	0	0
GH30_5	0	0	0	0
GH43_17	0	0	0	0
GH43_24	0	0	0	0
GH43_29	0	0	0	0
GH43_3	0	0	0	0
GH43_9	0	0	0	0
GH49	0	0	0	0
GH5_10	0	0	0	0
GH5_24	0	0	0	0
GH5_27	0	0	0	0
GH5_29	0	0	0	0
GH5_42	0	0	0	0
GH50	0	0	0	0
GH54	0	0	0	0
GH62	0	0	0	0
GH79	0	0	0	0
GH85	0	0	0	0
GH89	0	0	0	0
PL10_3	0	0	0	0
PL13	0	0	0	0
PL14_3	0	0	0	0
PL25	0	0	0	0
PL26	0	0	0	0
PL29	0	0	0	0
PL5	0	0	0	0
PL6_2	0	0	0	0
PL6_3	0	0	0	0
PL9_2	0	0	0	0

[truncated: 6 more sheets: Supplementary_Table_S11, Supplementary_Table_S12, Supplementary_Table_S13, Supplementary_Table_S14, Supplementary_Table_S15, Supplementary_Table_S16]
